# Supplementary material for: Percutaneous graft stent closure of a Profunda femoris mycotic aneurysm secondary to infective endocarditis: a case report
Source: Eur Heart J Case Rep. 2025 Dec 2;9(12):ytaf628. doi: 10.1093/ehjcr/ytaf628 (PMC12699152; doi:10.1093/ehjcr/ytaf628)
Supplement: ytaf628_Supplementary_Data [file ytaf628_supplementary_data.zip]

Archive with 2 entries (2 files):
- video1a.mp4
- video1b.mp4
